# Supplementary material for: Polyethersulfone Blended with Titanium Dioxide Nanoribbons/Multi-Wall Carbon Nanotubes for Strontium Removal from Water
Source: Polymers (Basel). 2022 Mar 29;14(7):1390. doi: 10.3390/polym14071390 (PMC9002692; doi:10.3390/polym14071390)
Supplement: Supplementary file 1 [file polymers-14-01390-s001.zip]

Archive with 1 entries (1 files):
- polymers-1633517-supplementary.pdf
